# Supplementary material for: Modified Si Miao Powder granules alleviates osteoarthritis progression by regulating M1/M2 polarization of macrophage through NF-κB signaling pathway
Source: Front Pharmacol. 2024 Jun 21;15:1361561. doi: 10.3389/fphar.2024.1361561 (PMC11224909; doi:10.3389/fphar.2024.1361561)
Supplement: Supplementary file 3 [file DataSheet2.zip]

Archive with 37 entries (27 files):
- raw data/
- raw data/figure 1/
- raw data/figure 1/Chondrocyte numbers.pzfx
- raw data/figure 1/OARSI score.pzfx
- raw data/figure 2/
- raw data/figure 2/COL2A.pzfx
- raw data/figure 2/MMP13.pzfx
- raw data/figure 3/
- raw data/figure 3/synovitis score.pzfx
- raw data/figure 4/
- raw data/figure 4/ARG1 and iNOS.pzfx
- raw data/figure 5/
- raw data/figure 5/IL-10.pzfx
- raw data/figure 5/IL-6.pzfx
- raw data/figure 5/TNF-a.pzfx
- raw data/figure 6/
- raw data/figure 6/QPCR data.pzfx
- raw data/figure 7/
- raw data/figure 7/IF/
- raw data/figure 7/IF/Control DAPI.tif
- raw data/figure 7/IF/Control p-p65 +DAPI merge.tif
- raw data/figure 7/IF/Control p-p65.tif
- raw data/figure 7/IF/IF analysis.pzfx
- raw data/figure 7/IF/LPS DAPI.tif
- raw data/figure 7/IF/LPS p-p65+DAPI merge.tif
- raw data/figure 7/IF/LPS p-p65.tif
- raw data/figure 7/IF/MSMP+LPS DAPI.tif
- raw data/figure 7/IF/MSMP+LPS p-p65.tif
- raw data/figure 7/IF/MSMP+LPSp-p65+DAPI merge.tif
- raw data/figure 7/WB/
- raw data/figure 7/WB/WB analysis.pzfx
- raw data/figure 7/WB/actin merge.tif
- raw data/figure 7/WB/actin.tif
- raw data/figure 7/WB/p-p65 merge.tif
- raw data/figure 7/WB/p-p65.tif
- raw data/figure 7/WB/p65 merge.tif
- raw data/figure 7/WB/p65.tif
